# Supplementary material for: Digital Approaches to Pain Assessment Across Older Adults: A Scoping Review
Source: Healthcare (Basel). 2026 Jan 7;14(2):149. doi: 10.3390/healthcare14020149 (PMC12841086; doi:10.3390/healthcare14020149)
Supplement: Supplementary file 1 [file healthcare-14-00149-s001.zip]

Archive with 3 entries (3 files):
- Supplementary File 1.pdf
- Supplementary file 2- search terms.pdf
- Supplementary File 3 Table.pdf
